# Supplementary material for: Effects of model choice, network structure, and interaction strengths on knockout extinction models of ecological robustness
Source: Ecol Evol. 2018 Oct 31;8(22):10794–804. doi: 10.1002/ece3.4529 (PMC6262911; doi:10.1002/ece3.4529)
Supplement: Supplementary file 2 [file ECE3-8-10794-s002.R]

# Deterministic Avalanche Extinction Model
# Used for calculating robustness of bipartite networks

setwd()

# Load in matrix of network you wish to analyse:
# (this can be binary or weighted, ensure columns and rows are labeled
#  columns should be guild for primary extinction i.e.plants)

myobsmatrix<-read.csv("matrix.csv", row.names=1,  header=TRUE)        

# choose number of simulations:
nperm=25000    

# choose threshold value (0-1)
threshold=0.5  

# Run:

Rvalues<-NULL 
triggertally<-NULL
cascadelength<-NULL
c=1
trigmat<-matrix(nrow=nperm, ncol=ncol(myobsmatrix))
j=0
plantsurvivorsC<-matrix(nrow=nperm, ncol=ncol(myobsmatrix))
exttimesC<-matrix(nrow=nperm, ncol=ncol(myobsmatrix))

for(k in 1:nperm){
  
  mymat<-myobsmatrix                                                  # make copy of original matrix to work on
  PLANT<-colSums(mymat)                                               # save plant degrees
  POL<-rowSums(mymat)                                                 # save polinaor degrees
  survivors<-NULL                                                     # create survivors to save pollinator counts
  plantdeaths<-NULL                                                   # create survivors to save pollinator counts
  triggerhat<-colnames(mymat)                                         # create hat with plant names to pick from
  pastplantdeaths<-NULL
  
  
  ntriggerhat<-NULL
  i=0
  j=j+1 
  ttally=0
  
  while(sum(colSums(mymat))>0){
    
    if(length(ntriggerhat)>0){
      ntriggerhat<-sample(ntriggerhat)
      cascadelength[c]<-length(ntriggerhat)
      c=c+1
      for (m in 1:length(ntriggerhat)){      
        ntrigger<-ntriggerhat[m]
        mymat[,ntrigger]<-0
        pastplantdeaths<-c(pastplantdeaths,ntrigger)
        i=i+1
        v.ext<-which(((POL-rowSums(mymat))/POL)>=threshold)                            # check pollinators
        mymat[v.ext,]<-0                                                               # make pollinators extinct
        survivors[i]<-length(which(rowSums(mymat)>0))
        trigmat[j,i]<-1
        plantsurvivorsC[j,i]<-length(which(colSums(mymat)==0))
        exttimesC[k,i]<-ntrigger
      }
    }
    else{
      rtrigger<-sample((names(colSums(mymat)[(colSums(mymat))>0])),1)
      mymat[,rtrigger]<-0
      pastplantdeaths<-c(pastplantdeaths,rtrigger)
      i=i+1
      v.ext<-which(((POL-rowSums(mymat))/POL)>=threshold)                            # check pollinators
      mymat[v.ext,]<-0                                                               # make pollinators extinct
      survivors[i]<-length(which(rowSums(mymat)>0))                                  # save number of survivors
      ttally<-ttally+1
      trigmat[j,i]<-0
      plantsurvivorsC[j,i]<-length(which(colSums(mymat)==0))
      exttimesC[k,i]<-rtrigger
    }
    
    p.ext<-which(((PLANT-colSums(mymat))/PLANT)>=threshold)
    ntriggerhat<-c(setdiff(names(p.ext),pastplantdeaths),setdiff(pastplantdeaths,names(p.ext)))                                                 
    
  }
  
  triggertally[k]<-ttally
  survivorsx<-c(nrow(mymat),survivors)
  Rvalues[k]<-sum(survivorsx)/(ncol(mymat)*nrow(mymat))
}

# plot histogram of R values:

hist(Rvalues, xlim=c(0,1), xlab="Robustness (R)")
abline(v=median(Rvalues))

# save R values

write.csv(Rvalues,"DA_R_values.csv")
