# Supplementary material for: Effects of model choice, network structure, and interaction strengths on knockout extinction models of ecological robustness
Source: Ecol Evol. 2018 Oct 31;8(22):10794–804. doi: 10.1002/ece3.4529 (PMC6262911; doi:10.1002/ece3.4529)
Supplement: Supplementary file 3 [file ECE3-8-10794-s003.R]

# Random Walk Extinction Model
# Used for calculating robustness of bipartite networks

setwd()

# Load in matrix of network you wish to analyse:
# (this can be binary or weighted, ensure columns and rows are labeled
#  columns should be guild for primary extinction i.e.plants)
myobsmatrix1<-read.csv("matrix.csv", row.names=1, header=TRUE)

# choose number of simulations:
nperm=25000    

# choose threshold value (0-1)
threshold=0.5  

# Run:

output<-matrix(nrow=nperm, ncol=ncol(myobsmatrix1))
Rvalues<-NULL
rankmat<-matrix(nrow=nperm, ncol=ncol(myobsmatrix1))

for (j in 1:nperm){
  myobsmatrix<-myobsmatrix1
  myobsmatrix<-as.matrix(myobsmatrix)
  
  obsvd<-rowSums(myobsmatrix)
  survivors<-NULL
  p.ext<-NA
  hat<-colnames(myobsmatrix)
  rank<-NULL
  
  for (i in 1:ncol(myobsmatrix)){
    if(is.na(p.ext)==TRUE){
      p.ext<-sample(hat,1)
      rank[i]<-p.ext
    }
    
    rank[i]<-p.ext
    
    hat<-hat[hat!=p.ext]
    loss<-myobsmatrix[,p.ext]
    v.ext<-which((((obsvd-rowSums(myobsmatrix))+loss)/obsvd)>=threshold)
    
    # for updating version
    fobsmatrix<-myobsmatrix
    fobsmatrix[fobsmatrix!=0]<-1
    FF<-t(fobsmatrix)%*%fobsmatrix
    diag(FF)<-0
    vec<-FF[p.ext,]
    
    probvec<-vec/sum(vec)
    cumprobvec<-cumsum(probvec)
    rand<-runif(1)
    whichVec<-which(rand<cumprobvec)[1]
    
    myobsmatrix[v.ext,]<-0
    myobsmatrix[,p.ext]<-0
    
    survivors[i]<-length(which(rowSums(myobsmatrix)>0))  
    p.ext<-names(whichVec)
    
  }
  
  output[j,]<-survivors
  
  rankmat[j,]<-rank
  
  Rvalues[j]<-(nrow(myobsmatrix1)+sum(survivors))/(ncol(myobsmatrix1)*nrow(myobsmatrix1))
}

# plot histogram of R values:

hist(Rvalues, xlim=c(0,1), xlab="Robustness (R)")
abline(v=median(Rvalues))

# save R values

write.csv(Rvalues,"RW_R_values.csv")
