# Supplementary material for: Effects of model choice, network structure, and interaction strengths on knockout extinction models of ecological robustness
Source: Ecol Evol. 2018 Oct 31;8(22):10794–804. doi: 10.1002/ece3.4529 (PMC6262911; doi:10.1002/ece3.4529)
Supplement: Supplementary file 4 [file ECE3-8-10794-s004.R]

# Secondary Only Extinction Model
# Used for calculating robustness of bipartite networks

setwd()

# Load in matrix of network you wish to analyse:
# (this can be binary or weighted, ensure columns and rows are labeled
#  columns should be guild for primary extinction i.e.plants)

myobsmatrix<-read.csv("matrix.csv", row.names=1,  header=TRUE)        

# choose number of simulations:
nperm=25000    

# choose threshold value (0-1)
threshold=0.5                                                                  

# run:

sRvalues<-NULL                                                                
plantsurvivors<-matrix(nrow=nperm, ncol=ncol(myobsmatrix))
exttimes<-matrix(nrow=nperm, ncol=ncol(myobsmatrix))

for(j in 1:nperm){
  
  mymat<-myobsmatrix                                                  # make copy of original matrix to work on
  PLANT<-colSums(mymat)                                               # save plant degrees
  POL<-rowSums(mymat)                                                 # save polinaor degrees
  survivors<-NULL                                                     # create survivors to save pollinator counts
  triggerhat<-colnames(mymat)                                         # create hat with plant names to pick from
  
  for(i in 1:length(triggerhat)) {
    
    trigger<-sample(triggerhat,1)                                                  # pick a trigger from the hat
    mymat[,trigger]<-0                                                             # make it extinct in the matrix 
    exttimes[j,i]<-trigger
    
    v.ext<-which(((POL-rowSums(mymat))/POL)>=threshold)                            # check pollinators
    mymat[v.ext,]<-0                                                               # make pollinators extinct
    survivors[i]<-length(which(rowSums(mymat)>0))                                  # save number of survivors
    triggerhat<-triggerhat[triggerhat!=trigger]                                    # update trigger hat
    plantsurvivors[j,i]<-length(which(colSums(mymat)==0))
  }
  
  survivorsx<-c(nrow(mymat),survivors)                                 # add starting total to survivors list
  sRvalues[j]<-sum(survivorsx)/(ncol(mymat)*nrow(mymat))
}


# plot histogram of R values:

hist(sRvalues, xlim=c(0,1), xlab="Robustness (R)")
abline(v=median(sRvalues))

# save R values

write.csv(sRvalues,"SO_R_values.csv")


## Model extensions

# Load in matrix of network you wish to analyse:
# (this can be binary or weighted, ensure columns and rows are labeled
#  columns should be guild for primary extinction i.e.plants)

myobsmatrix<-read.csv("matrix.csv", row.names=1,  header=TRUE)        

# choose number of simulations (usually only one is needed for fixed order):
nperm=1   

# choose threshold value (0-1)
threshold=0.5 


# Run: (first implement chosen order for primary extinctions below)
sRvalues<-NULL                                                                 # create Rvalue to save results
plantsurvivors<-matrix(nrow=nperm, ncol=ncol(myobsmatrix))
exttimes<-matrix(nrow=nperm, ncol=ncol(myobsmatrix))


for(j in 1:nperm){
  
  mymat<-myobsmatrix                                                  # make copy of original matrix to work on
  PLANT<-colSums(mymat)                                               # save plant degrees
  POL<-rowSums(mymat)                                                 # save polinaor degrees
  survivors<-NULL                                                     # create survivors to save pollinator counts
  
  ## Here implement your selection critera for primary extinctions
  # e.g. Decreasing degree: chosen.order<-sort(colSums(myobsmatrix), decreasing=TRUE)
  # e.g. Increasing degree: chosen.order<-sort(colSums(myobsmatrix), decreasing=FALSE)
  # e.g. for other fixed order: chosen order<- VECTOR OF YOUR CHOICE WITH PLANT NAMES IN ORDER
  chosen.order<-sort(colSums(myobsmatrix), decreasing=TRUE)
  triggerhat<-chosen.order                                        # create hat with plant names to pick from
  
  for(i in 1:length(triggerhat)) {
    trigger<-triggerhat[1]                                                  # pick a trigger from the hat
    mymat[,trigger]<-0                                                             # make it extinct in the matrix 
    exttimes[j,i]<-trigger
    
    v.ext<-which(((POL-rowSums(mymat))/POL)>=threshold)                            # check pollinators
    mymat[v.ext,]<-0                                                               # make pollinators extinct
    survivors[i]<-length(which(rowSums(mymat)>0))                                  # save number of survivors
    triggerhat<-triggerhat[triggerhat!=trigger]                                    # update trigger hat
    plantsurvivors[j,i]<-length(which(colSums(mymat)==0))
  }
  
  survivorsx<-c(nrow(mymat),survivors)                                 # add starting total to survivors list
  sRvalues[j]<-sum(survivorsx)/(ncol(mymat)*nrow(mymat))
}

print(sRvalues)

# save R value

write.csv(sRvalues,"SO_fixed_order_R.csv")
